# Supplementary material for: Mapping of HKT1;5 Gene in Barley Using GWAS Approach and Its Implication in Salt Tolerance Mechanism
Source: Front Plant Sci. 2018 Feb 19;9:156. doi: 10.3389/fpls.2018.00156 (PMC5826053; doi:10.3389/fpls.2018.00156)
Supplement: Supplementary Table 1 — Statistical analysis using the Dunn (1964) Kruskal-Wallis multiple comparison with p-value adjusted with the false discovery rate method for Na+/K+ ratio in roots, leaf sheaths and leaves at 0, 7, and 15 dSm−1. [file Table1.xlsx]

## Sheet: Sheet1
Column1	Column2	Column3	Column4	Column5	Column6	Column7
	Comparison		Zscore	P.unadj	P.adj	(P.adj <0.05)
1	Control_leaf_sheaths_S	Control_leaf_sheaths_T	-0.266303	0.790006	0.839381
2	Control_leaf_sheaths_S	Control_leaves_S	1.22863	0.219212	0.342239
3	Control_leaf_sheaths_T	Control_leaves_S	1.49493	0.134933	0.251764
4	Control_leaf_sheaths_S	Control_leaves_T	1.11968	0.262848	0.383007
5	Control_leaf_sheaths_T	Control_leaves_T	1.38599	0.16575	0.27565
6	Control_leaves_S	Control_leaves_T	-0.108942	0.913248	0.925344
7	Control_leaf_sheaths_S	Control_roots_S	0.665759	0.505566	0.613901
8	Control_leaf_sheaths_T	Control_roots_S	0.932062	0.351305	0.493116
9	Control_leaves_S	Control_roots_S	-0.562869	0.573524	0.659769
10	Control_leaves_T	Control_roots_S	-0.453926	0.649882	0.720521
11	Control_leaf_sheaths_S	Control_roots_T	0.544712	0.585952	0.669035
12	Control_leaf_sheaths_T	Control_roots_T	0.811015	0.417357	0.55048
13	Control_leaves_S	Control_roots_T	-0.683916	0.494028	0.614523
14	Control_leaves_T	Control_roots_T	-0.574973	0.565309	0.655245
15	Control_roots_S	Control_roots_T	-0.121047	0.903654	0.921727
16	Control_leaf_sheaths_S	fiften_leaf_sheaths_S	-2.40884	0.0160035	0.0489708	*
17	Control_leaf_sheaths_T	fiften_leaf_sheaths_S	-2.14253	0.0321507	0.0848113
18	Control_leaves_S	fiften_leaf_sheaths_S	-3.63746	0.000275337	0.00280844	**
19	Control_leaves_T	fiften_leaf_sheaths_S	-3.52852	0.00041789	0.00336512	**
20	Control_roots_S	fiften_leaf_sheaths_S	-3.07459	0.00210789	0.0107503
21	Control_roots_T	fiften_leaf_sheaths_S	-2.95355	0.00314145	0.0141365
22	Control_leaf_sheaths_S	fiften_leaf_sheaths_T	-3.55878	0.000372579	0.00316692	**
23	Control_leaf_sheaths_T	fiften_leaf_sheaths_T	-3.29248	0.000993085	0.00562748	**
24	Control_leaves_S	fiften_leaf_sheaths_T	-4.78741	1.68948e-06	0.000129246	***
25	Control_leaves_T	fiften_leaf_sheaths_T	-4.67847	2.89028e-06	0.000110553	***
26	Control_roots_S	fiften_leaf_sheaths_T	-4.22454	2.39429e-05	0.000457908	***
27	Control_roots_T	fiften_leaf_sheaths_T	-4.10349	4.06958e-05	0.000566042	***
28	fiften_leaf_sheaths_S	fiften_leaf_sheaths_T	-1.14995	0.250166	0.368033
29	Control_leaf_sheaths_S	fiften_leaves_S	-1.73097	0.0834567	0.170252
30	Control_leaf_sheaths_T	fiften_leaves_S	-1.46467	0.143011	0.251503
31	Control_leaves_S	fiften_leaves_S	-2.9596	0.0030804	0.0142818
32	Control_leaves_T	fiften_leaves_S	-2.85066	0.0043629	0.0180412
33	Control_roots_S	fiften_leaves_S	-2.39673	0.0165421	0.0496262
34	Control_roots_T	fiften_leaves_S	-2.27568	0.0228649	0.0660064
35	fiften_leaf_sheaths_S	fiften_leaves_S	0.677863	0.497858	0.609379
36	fiften_leaf_sheaths_T	fiften_leaves_S	1.82781	0.0675781	0.143603
37	Control_leaf_sheaths_S	fiften_leaves_T	-0.992585	0.320912	0.454625
38	Control_leaf_sheaths_T	fiften_leaves_T	-0.726282	0.467666	0.591346
39	Control_leaves_S	fiften_leaves_T	-2.22121	0.0263366	0.0746203
40	Control_leaves_T	fiften_leaves_T	-2.11227	0.0346633	0.0883914
41	Control_roots_S	fiften_leaves_T	-1.65834	0.0972481	0.195776
42	Control_roots_T	fiften_leaves_T	-1.5373	0.124221	0.240579
43	fiften_leaf_sheaths_S	fiften_leaves_T	1.41625	0.156702	0.269387
44	fiften_leaf_sheaths_T	fiften_leaves_T	2.5662	0.0102821	0.0327741
45	fiften_leaves_S	fiften_leaves_T	0.738387	0.46028	0.591788
46	Control_leaf_sheaths_S	fiften_roots_S	-3.28037	0.0010367	0.00566481	**
47	Control_leaf_sheaths_T	fiften_roots_S	-3.01407	0.00257768	0.0123245
48	Control_leaves_S	fiften_roots_S	-4.509	6.51337e-06	0.000199309	***
49	Control_leaves_T	fiften_roots_S	-4.40006	1.08222e-05	0.000275965	***
50	Control_roots_S	fiften_roots_S	-3.94613	7.94238e-05	0.000934757	***
51	Control_roots_T	fiften_roots_S	-3.82509	0.000130727	0.00142866	**
52	fiften_leaf_sheaths_S	fiften_roots_S	-0.871538	0.38346	0.523834
53	fiften_leaf_sheaths_T	fiften_roots_S	0.278408	0.780699	0.835293
54	fiften_leaves_S	fiften_roots_S	-1.5494	0.121285	0.240995
55	fiften_leaves_T	fiften_roots_S	-2.28779	0.0221498	0.0651717
56	Control_leaf_sheaths_S	fiften_roots_T	-3.6072	0.000309518	0.00295977	**
57	Control_leaf_sheaths_T	fiften_roots_T	-3.3409	0.000835081	0.00555511	**
58	Control_leaves_S	fiften_roots_T	-4.83583	1.32593e-06	0.000202867	***
59	Control_leaves_T	fiften_roots_T	-4.72689	2.2799e-06	0.000116275	***
60	Control_roots_S	fiften_roots_T	-4.27296	1.92896e-05	0.000421615	***
61	Control_roots_T	fiften_roots_T	-4.15191	3.29709e-05	0.000504455	***
62	fiften_leaf_sheaths_S	fiften_roots_T	-1.19837	0.230775	0.346162
63	fiften_leaf_sheaths_T	fiften_roots_T	-0.0484188	0.961383	0.967707
64	fiften_leaves_S	fiften_roots_T	-1.87623	0.0606239	0.132507
65	fiften_leaves_T	fiften_roots_T	-2.61462	0.0089328	0.0297113
66	fiften_roots_S	fiften_roots_T	-0.326827	0.743799	0.807101
67	Control_leaf_sheaths_S	seven_leaf_sheaths_S	-1.48888	0.136519	0.24866
68	Control_leaf_sheaths_T	seven_leaf_sheaths_S	-1.22257	0.22149	0.33888
69	Control_leaves_S	seven_leaf_sheaths_S	-2.71751	0.00657761	0.0245457
70	Control_leaves_T	seven_leaf_sheaths_S	-2.60856	0.00909233	0.0295984
71	Control_roots_S	seven_leaf_sheaths_S	-2.15464	0.0311903	0.0837213
72	Control_roots_T	seven_leaf_sheaths_S	-2.03359	0.041993	0.098845
73	fiften_leaf_sheaths_S	seven_leaf_sheaths_S	0.919957	0.357595	0.497382
74	fiften_leaf_sheaths_T	seven_leaf_sheaths_S	2.0699	0.0384614	0.0934062
75	fiften_leaves_S	seven_leaf_sheaths_S	0.242094	0.808707	0.847481
76	fiften_leaves_T	seven_leaf_sheaths_S	-0.496293	0.619688	0.697149
77	fiften_roots_S	seven_leaf_sheaths_S	1.7915	0.0732138	0.151374
78	fiften_roots_T	seven_leaf_sheaths_S	2.11832	0.0341478	0.0885527
79	Control_leaf_sheaths_S	seven_leaf_sheaths_T	-2.09411	0.0362499	0.0909219
80	Control_leaf_sheaths_T	seven_leaf_sheaths_T	-1.82781	0.0675781	0.141636
81	Control_leaves_S	seven_leaf_sheaths_T	-3.32274	0.000891379	0.00545524	**
82	Control_leaves_T	seven_leaf_sheaths_T	-3.2138	0.00130992	0.00691095	**
83	Control_roots_S	seven_leaf_sheaths_T	-2.75987	0.00578241	0.0226848	*
84	Control_roots_T	seven_leaf_sheaths_T	-2.63882	0.0083194	0.028286	*
85	fiften_leaf_sheaths_S	seven_leaf_sheaths_T	0.314722	0.752973	0.811301
86	fiften_leaf_sheaths_T	seven_leaf_sheaths_T	1.46467	0.143011	0.254427
87	fiften_leaves_S	seven_leaf_sheaths_T	-0.363141	0.7165	0.788665
88	fiften_leaves_T	seven_leaf_sheaths_T	-1.10153	0.270667	0.39068
89	fiften_roots_S	seven_leaf_sheaths_T	1.18626	0.235519	0.349849
90	fiften_roots_T	seven_leaf_sheaths_T	1.51309	0.130257	0.246042
91	seven_leaf_sheaths_S	seven_leaf_sheaths_T	-0.605235	0.545023	0.64145
92	Control_leaf_sheaths_S	seven_leaves_S	-0.859434	0.390101	0.523557
93	Control_leaf_sheaths_T	seven_leaves_S	-0.59313	0.553094	0.64598
94	Control_leaves_S	seven_leaves_S	-2.08806	0.0367924	0.090794
95	Control_leaves_T	seven_leaves_S	-1.97912	0.0478027	0.110815
96	Control_roots_S	seven_leaves_S	-1.52519	0.127211	0.243291
97	Control_roots_T	seven_leaves_S	-1.40415	0.160276	0.272469
98	fiften_leaf_sheaths_S	seven_leaves_S	1.5494	0.121285	0.237906
99	fiften_leaf_sheaths_T	seven_leaves_S	2.69935	0.00694755	0.0253089
100	fiften_leaves_S	seven_leaves_S	0.871538	0.38346	0.519198
101	fiften_leaves_T	seven_leaves_S	0.133152	0.894073	0.924279
102	fiften_roots_S	seven_leaves_S	2.42094	0.0154804	0.0483369
103	fiften_roots_T	seven_leaves_S	2.74777	0.00600027	0.022951
104	seven_leaf_sheaths_S	seven_leaves_S	0.629444	0.529058	0.63239
105	seven_leaf_sheaths_T	seven_leaves_S	1.23468	0.21695	0.342199
106	Control_leaf_sheaths_S	seven_leaves_T	-0.242094	0.808707	0.853326
107	Control_leaf_sheaths_T	seven_leaves_T	0.0242094	0.980686	0.980686
108	Control_leaves_S	seven_leaves_T	-1.47072	0.141367	0.25446
109	Control_leaves_T	seven_leaves_T	-1.36178	0.173268	0.285053
110	Control_roots_S	seven_leaves_T	-0.907852	0.363956	0.501669
111	Control_roots_T	seven_leaves_T	-0.786806	0.431396	0.564133
112	fiften_leaf_sheaths_S	seven_leaves_T	2.16674	0.0302546	0.0826598
113	fiften_leaf_sheaths_T	seven_leaves_T	3.31669	0.000910913	0.00536037	**
114	fiften_leaves_S	seven_leaves_T	1.48888	0.136519	0.251656
115	fiften_leaves_T	seven_leaves_T	0.750491	0.452959	0.587311
116	fiften_roots_S	seven_leaves_T	3.03828	0.00237933	0.0117431
117	fiften_roots_T	seven_leaves_T	3.36511	0.000765141	0.00532121	**
118	seven_leaf_sheaths_S	seven_leaves_T	1.24678	0.212477	0.338635
119	seven_leaf_sheaths_T	seven_leaves_T	1.85202	0.0640231	0.137965
120	seven_leaves_S	seven_leaves_T	0.61734	0.537011	0.63692
121	Control_leaf_sheaths_S	seven_roots_S	-2.21516	0.0267491	0.0744111
122	Control_leaf_sheaths_T	seven_roots_S	-1.94886	0.0513125	0.115453
123	Control_leaves_S	seven_roots_S	-3.44379	0.000573627	0.00417928	**
124	Control_leaves_T	seven_roots_S	-3.33484	0.00085347	0.00544087	**
125	Control_roots_S	seven_roots_S	-2.88092	0.00396518	0.016852	*
126	Control_roots_T	seven_roots_S	-2.75987	0.00578241	0.0232818	*
127	fiften_leaf_sheaths_S	seven_roots_S	0.193675	0.84643	0.880978
128	fiften_leaf_sheaths_T	seven_roots_S	1.34362	0.179071	0.288398
129	fiften_leaves_S	seven_roots_S	-0.484188	0.628252	0.701625
130	fiften_leaves_T	seven_roots_S	-1.22257	0.22149	0.342303
131	fiften_roots_S	seven_roots_S	1.06521	0.286779	0.410068
132	fiften_roots_T	seven_roots_S	1.39204	0.16391	0.275585
133	seven_leaf_sheaths_S	seven_roots_S	-0.726282	0.467666	0.596274
134	seven_leaf_sheaths_T	seven_roots_S	-0.121047	0.903654	0.927913
135	seven_leaves_S	seven_roots_S	-1.35573	0.175186	0.285144
136	seven_leaves_T	seven_roots_S	-1.97307	0.048488	0.110726
137	Control_leaf_sheaths_S	seven_roots_T	-2.92934	0.00339685	0.0148491	*
138	Control_leaf_sheaths_T	seven_roots_T	-2.66303	0.00774396	0.0269279	*
139	Control_leaves_S	seven_roots_T	-4.15796	3.21096e-05	0.000545863	***
140	Control_leaves_T	seven_roots_T	-4.04902	5.14321e-05	0.000655759	***
141	Control_roots_S	seven_roots_T	-3.5951	0.000324272	0.00291845	**
142	Control_roots_T	seven_roots_T	-3.47405	0.000512668	0.00392191	**
143	fiften_leaf_sheaths_S	seven_roots_T	-0.520502	0.602714	0.683075
144	fiften_leaf_sheaths_T	seven_roots_T	0.629444	0.529058	0.637369
145	fiften_leaves_S	seven_roots_T	-1.19837	0.230775	0.34959
146	fiften_leaves_T	seven_roots_T	-1.93675	0.0527757	0.117024
147	fiften_roots_S	seven_roots_T	0.351036	0.725561	0.792935
148	fiften_roots_T	seven_roots_T	0.677863	0.497858	0.614293
149	seven_leaf_sheaths_S	seven_roots_T	-1.44046	0.149737	0.260339
150	seven_leaf_sheaths_T	seven_roots_T	-0.835224	0.403591	0.536952
151	seven_leaves_S	seven_roots_T	-2.0699	0.0384614	0.0919467
152	seven_leaves_T	seven_roots_T	-2.68724	0.00720444	0.0256344	*
153	seven_roots_S	seven_roots_T	-0.714177	0.475118	0.595844
