# Supplementary material for: Mapping of HKT1;5 Gene in Barley Using GWAS Approach and Its Implication in Salt Tolerance Mechanism
Source: Front Plant Sci. 2018 Feb 19;9:156. doi: 10.3389/fpls.2018.00156 (PMC5826053; doi:10.3389/fpls.2018.00156)
Supplement: Supplementary Table 2 — Statistical analysis using the t-student test comparing the range of expression level (means ± SD, n = 3 biological replicates) in tolerant and sensitive lines and tissues (roots, sheaths and leaves) and P-value was reported (<0.05). [file Table2.xlsx]

## Sheet: Sheet1
Tisssue	Tolerant_control	Tolerant_salt	P value
Leaf	3.157± 0.372	2.611 ± 0.105	0.000212431
Sheath	9.157± 0	5.776 ± 0.179	6.34832e-09
Roots	3.625± 0.086	7.011 ± 1.087E-15	2.60772e-11
	Sensitive_control	Sensitive_salt
Leaf	1.541 ± 0.114	2.838 ± 0	1.37163e-07
Sheath	9.843 ± 0	10.030 ± 0.152	0.0615236
Roots	4.691 ± 0.227	6.467 ± 0	1.7915e-06
