# Supplementary material for: Mapping of HKT1;5 Gene in Barley Using GWAS Approach and Its Implication in Salt Tolerance Mechanism
Source: Front Plant Sci. 2018 Feb 19;9:156. doi: 10.3389/fpls.2018.00156 (PMC5826053; doi:10.3389/fpls.2018.00156)
Supplement: Supplementary Table 3 — A summary of the putative 28 cis-elements along the 1 Kb sequence promoter of the HKT1;5 gene in two tolerant and two sensitive lines using the PlantCARE database. [file Table3.xlsx]

## Sheet: Sheet1
+ ABRE	Column1	Column2	Column3	Column4	Column5	Column6	Column7	Column8	Column9	Column10	Column11	Column12	Column13	Column14	Column15	Column16	Column17	Column18	Column19	Column20	Column21	Column22	Column23	Column24	Column25	Column26	Column27	Column28	Column29	Column30	Column31	Column32	Column33	Column34	Column35	Column36	Column37	Column38	Column39	Column40	Column41	Column42	Column43	Column44	Column45	Column46	Column47	Column48	Column49
Site Name	Organism	Position	Strand	Matrix score.	sequence	function
ABRE	Arabidopsis thaliana	216	+	6	CACGTG	cis-acting element involved in the abscisic acid responsiveness
ABRE	Triticum aestivum	602	-	9	GACACGTGGC	cis-acting element involved in the abscisic acid responsiveness
ABRE	Arabidopsis thaliana	322	+	6	CACGTG	cis-acting element involved in the abscisic acid responsiveness
+ ACE
Site Name	Organism	Position	Strand	Matrix score.	sequence	function
ACE	Petroselinum hortense	217	+	7	ACGTGGA	cis-acting element involved in light responsiveness
ACE	Petroselinum hortense	668	+	7	ACGTGGA	cis-acting element involved in light responsiveness
+ AE-box
Site Name	Organism	Position	Strand	Matrix score.	sequence	function
AE-box	Arabidopsis thaliana	696	-	8	AGAAACAA	part of a module for light response
+ Box 4
Site Name	Organism	Position	Strand	Matrix score.	sequence	function
Box 4	Petroselinum crispum	521	-	6	ATTAAT	part of a conserved DNA module involved in light responsiveness
+ CAAT-box
Site Name	Organism	Position	Strand	Matrix score.	sequence	function
CAAT-box	Hordeum vulgare	9	+	4	CAAT	common cis-acting element in promoter and enhancer regions
CAAT-box	Glycine max	780	-	5	CAATT	common cis-acting element in promoter and enhancer regions
CAAT-box	Hordeum vulgare	525	-	4	CAAT	common cis-acting element in promoter and enhancer regions
CAAT-box	Glycine max	999	+	5	CAATT	common cis-acting element in promoter and enhancer regions
CAAT-box	Brassica rapa	72	+	5	CAAAT	common cis-acting element in promoter and enhancer regions
CAAT-box	Hordeum vulgare	801	+	4	CAAT	common cis-acting element in promoter and enhancer regions
CAAT-box	Hordeum vulgare	692	-	4	CAAT	common cis-acting element in promoter and enhancer regions
CAAT-box	Arabidopsis thaliana	1001	-	5	CCAAT	common cis-acting element in promoter and enhancer regions
CAAT-box	Hordeum vulgare	25	-	4	CAAT	common cis-acting element in promoter and enhancer regions
CAAT-box	Hordeum vulgare	781	-	4	CAAT	common cis-acting element in promoter and enhancer regions
CAAT-box	Brassica rapa	645	-	5	CAAAT	common cis-acting element in promoter and enhancer regions
CAAT-box	Glycine max	1000	-	5	CAATT	common cis-acting element in promoter and enhancer regions
CAAT-box	Glycine max	524	-	5	CAATT	common cis-acting element in promoter and enhancer regions
CAAT-box	Arabidopsis thaliana	958	-	6	gGCAAT	common cis-acting element in promoter and enhancer regions
CAAT-box	Glycine max	779	+	5	CAATT	common cis-acting element in promoter and enhancer regions
+ CAT-box
Site Name	Organism	Position	Strand	Matrix score.	sequence	function
CAT-box	Arabidopsis thaliana	602	+	6	GCCACT	cis-acting regulatory element related to meristem expression
CAT-box	Arabidopsis thaliana	863	-	6	GCCACT	cis-acting regulatory element related to meristem expression
+ CCAAT-box
Site Name	Organism	Position	Strand	Matrix score.	sequence	function
CCAAT-box	Hordeum vulgare	249	+	6	CAACGG	MYBHv1 binding site
CCAAT-box	Hordeum vulgare	759	-	6	CAACGG	MYBHv1 binding site
+ CGTCA-motif
Site Name	Organism	Position	Strand	Matrix score.	sequence	function
CGTCA-motif	Hordeum vulgare	307	+	5	CGTCA	cis-acting regulatory element involved in the MeJA-responsiveness
+ G-Box
Site Name	Organism	Position	Strand	Matrix score.	sequence	function
G-Box	Pisum sativum	213	-	9	CACGTGAAA	cis-acting regulatory element involved in light responsiveness
G-Box	Pisum sativum	322	+	6	CACGTG	cis-acting regulatory element involved in light responsiveness
G-Box	Pisum sativum	216	+	6	CACGTG	cis-acting regulatory element involved in light responsiveness
+ G-box
Site Name	Organism	Position	Strand	Matrix score.	sequence	function
G-box	Arabidopsis thaliana	216	+	6	CACGTG	cis-acting regulatory element involved in light responsiveness
G-box	Solanum tuberosum	552	-	7	CACATGG	cis-acting regulatory element involved in light responsiveness
G-box	Arabidopsis thaliana	322	+	6	CACGTG	cis-acting regulatory element involved in light responsiveness
G-box	Zea mays	667	-	6	CACGTC	cis-acting regulatory element involved in light responsiveness
+ GAG-motif
Site Name	Organism	Position	Strand	Matrix score.	sequence	function
GAG-motif	Spinacia oleracea	40	-	7	AGAGATG	part of a light responsive element
+ GARE-motif
Site Name	Organism	Position	Strand	Matrix score.	sequence	function
GARE-motif	Brassica oleracea	966	-	7	TCTGTTG	gibberellin-responsive element
+ GC-repeat
Site Name	Organism	Position	Strand	Matrix score.	sequence	function
GC-repeat	Oryza sativa	615	-	11	GGCCTCGCCACG	?
+ GCC box
Site Name	Organism	Position	Strand	Matrix score.	sequence	function
GCC box	Arabidopsis thaliana	271	+	7	AGCCGCC
+ GCN4_motif
Site Name	Organism	Position	Strand	Matrix score.	sequence	function
GCN4_motif	Oryza sativa	156	+	7	CAAGCCA	cis-regulatory element involved in endosperm expression
+ MNF1
Site Name	Organism	Position	Strand	Matrix score.	sequence	function
MNF1	Zea mays	146	-	6.5	GTGCCC(A/T)(A/T)	light responsive element
+ O2-site
Site Name	Organism	Position	Strand	Matrix score.	sequence	function
O2-site	Zea mays	84	-	9	GATGATGTGG	cis-acting regulatory element involved in zein metabolism regulation
+ Skn-1_motif
Site Name	Organism	Position	Strand	Matrix score.	sequence	function
Skn-1_motif	Oryza sativa	280	-	5	GTCAT	cis-acting regulatory element required for endosperm expression
+ Sp1
Site Name	Organism	Position	Strand	Matrix score.	sequence	function
Sp1	Zea mays	193	-	5	CC(G/A)CCC	light responsive element
Sp1	Oryza sativa	273	-	6	GGGCGG	light responsive element
Sp1	Zea mays	198	-	5	CC(G/A)CCC	light responsive element
Sp1	Zea mays	817	+	5	CC(G/A)CCC	light responsive element
Sp1	Zea mays	197	-	5	CC(G/A)CCC	light responsive element
Sp1	Oryza sativa	253	+	6	GGGCGG	light responsive element
+ TATA-box
Site Name	Organism	Position	Strand	Matrix score.	sequence	function
TATA-box	Zea mays	53	-	8	TTTAAAAA	core promoter element around -30 of transcription start
TATA-box	Lycopersicon esculentum	54	+	5	TTTTA	core promoter element around -30 of transcription start
TATA-box	Arabidopsis thaliana	55	-	8	TATTTAAA	core promoter element around -30 of transcription start
TATA-box	Lycopersicon esculentum	61	-	5	TTTTA	core promoter element around -30 of transcription start
TATA-box	Lycopersicon esculentum	115	-	5	TTTTA	core promoter element around -30 of transcription start
TATA-box	Brassica napus	127	+	6	ATTATA	core promoter element around -30 of transcription start
TATA-box	Arabidopsis thaliana	128	-	5	TATAA	core promoter element around -30 of transcription start
TATA-box	Arabidopsis thaliana	129	+	4	TATA	core promoter element around -30 of transcription start
TATA-box	Glycine max	331	-	5	TAATA	core promoter element around -30 of transcription start
TATA-box	Helianthus annuus	341	-	6	TATACA	core promoter element around -30 of transcription start
TATA-box	Arabidopsis thaliana	343	+	4	TATA	core promoter element around -30 of transcription start
TATA-box	Arabidopsis thaliana	367	+	4	TATA	core promoter element around -30 of transcription start
TATA-box	Arabidopsis thaliana	375	-	9	ccTATAAAaa	core promoter element around -30 of transcription start
TATA-box	Lycopersicon esculentum	376	+	5	TTTTA	core promoter element around -30 of transcription start
TATA-box	Brassica oleracea	412	+	6	ATATAA	core promoter element around -30 of transcription start
TATA-box	Arabidopsis thaliana	413	+	6	TATAAA	core promoter element around -30 of transcription start
TATA-box	Lycopersicon esculentum	445	+	5	TTTTA	core promoter element around -30 of transcription start
TATA-box	Arabidopsis thaliana	471	-	8	TAAAGATT	core promoter element around -30 of transcription start
TATA-box	Zea mays	475	+	8	TTTAAAAA	core promoter element around -30 of transcription start
TATA-box	Lycopersicon esculentum	477	-	5	TTTTA	core promoter element around -30 of transcription start
TATA-box	Arabidopsis thaliana	483	-	9	taTATAAAtc	core promoter element around -30 of transcription start
TATA-box	Ac	484	-	7	TATAAAT	core promoter element around -30 of transcription start
TATA-box	Arabidopsis thaliana	485	-	11	TATAAATATAAA	core promoter element around -30 of transcription start
TATA-box	Arabidopsis thaliana	486	-	5	TATAA	core promoter element around -30 of transcription start
TATA-box	Arabidopsis thaliana	487	+	4	TATA	core promoter element around -30 of transcription start
TATA-box	Glycine max	508	+	5	TAATA	core promoter element around -30 of transcription start
TATA-box	Helianthus annuus	531	-	6	TATACA	core promoter element around -30 of transcription start
TATA-box	Arabidopsis thaliana	533	-	4	TATA	core promoter element around -30 of transcription start
TATA-box	Arabidopsis thaliana	563	+	9	taTATAAAtc	core promoter element around -30 of transcription start
TATA-box	Brassica oleracea	564	+	6	ATATAA	core promoter element around -30 of transcription start
TATA-box	Ac	565	+	7	TATAAAT	core promoter element around -30 of transcription start
TATA-box	Arabidopsis thaliana	663	-	4	TATA	core promoter element around -30 of transcription start
TATA-box	Helianthus annuus	933	-	6	TATACA	core promoter element around -30 of transcription start
TATA-box	Ac	935	+	7	TATAAAT	core promoter element around -30 of transcription start
+ TC-rich repeats
Site Name	Organism	Position	Strand	Matrix score.	sequence	function
TC-rich repeats	Nicotiana tabacum	728	+	9	ATTTTCTCCA	cis-acting element involved in defense and stress responsiveness
+ TGACG-motif
Site Name	Organism	Position	Strand	Matrix score.	sequence	function
TGACG-motif	Hordeum vulgare	307	-	5	TGACG	cis-acting regulatory element involved in the MeJA-responsiveness
+ Unnamed__1
Site Name	Organism	Position	Strand	Matrix score.	sequence	function
Unnamed__1	Zea mays	218	+	5	CGTGG
Unnamed__1	Zea mays	669	+	5	CGTGG
+ Unnamed__3
Site Name	Organism	Position	Strand	Matrix score.	sequence	function
Unnamed__3	Zea mays	218	+	5	CGTGG
Unnamed__3	Zea mays	669	+	5	CGTGG
+ Unnamed__4
Site Name	Organism	Position	Strand	Matrix score.	sequence	function
Unnamed__4	Petroselinum hortense	79	+	4	CTCC
Unnamed__4	Petroselinum hortense	702	+	4	CTCC
Unnamed__4	Petroselinum hortense	347	+	4	CTCC
Unnamed__4	Petroselinum hortense	963	+	4	CTCC
Unnamed__4	Petroselinum hortense	257	-	4	CTCC
Unnamed__4	Petroselinum hortense	818	+	4	CTCC
Unnamed__4	Petroselinum hortense	351	+	4	CTCC
Unnamed__4	Petroselinum hortense	987	+	4	CTCC
Unnamed__4	Petroselinum hortense	194	-	4	CTCC
Unnamed__4	Petroselinum hortense	269	-	4	CTCC
+ WUN-motif
Site Name	Organism	Position	Strand	Matrix score.	sequence	function
WUN-motif	Brassica oleracea	788	-	9	TCATTACGAA	wound-responsive element
+ circadian
Site Name	Organism	Position	Strand	Matrix score.	sequence	function
circadian	Lycopersicon esculentum	686	-	6	CAANNNNATC	cis-acting regulatory element involved in circadian control
[truncated: 5,000 more columns]
